# Supplementary material for: Spillover and spillback risks of ectoparasites by an invasive squirrel Callosciurus erythraeus in Kanto region of Japan
Source: Int J Parasitol Parasites Wildl. 2022 Jul 31;19:1–8. doi: 10.1016/j.ijppaw.2022.07.006 (PMC9385448; doi:10.1016/j.ijppaw.2022.07.006)
Supplement: Multimedia component 1 [file mmc1.xlsx]

## Sheet: Sheet1
Table S1. The top 10 models selected from GAMMs for the infracommunity richness, and the estimated coefficient (± standard error) in each model. Boldface represents statistical significance (p < 0.05).
Rank	Intercept	Area	Season	HBL	BCI	Sex	Variance of random effect	df	BIC	ΔBIC
1	-0.14 ± 0.23	0.88 ± 0.22				0.51 ± 0.20	0.33	4	168.95	0
2	-0.14 ± 0.23	0.88 ± 0.22			-0.0040 ± 0.0037	0.51 ± 0.20	0.21	5	171.79	2.84
3	0.16 ± 0.19	0.88 ± 0.22					0.32	3	171.81	2.86
4	0.97 ± 2.46	0.88 ± 0.22		-0.0047 ± 0.010		0.51 ± 0.20	0.25	5	172.7	3.75
5	-0.09 ± 0.25	0.88 ± 0.22	-0.084 ± 0.19			0.5 ± 0.20	0.21	5	172.71	3.76
6	0.16 ± 0.19	0.88 ± 0.22			-0.0041 ± 0.0038		0.23	4	174.62	5.67
7	0.23 ± 0.21	0.88 ± 0.22	-0.13 ± 0.19				0.26	4	175.31	6.36
8	1.43 ± 2.49	0.87 ± 0.22		-0.0054 ± 0.011			0.33	4	175.51	6.55
9	1.01 ± 2.45	0.88 ± 0.22		-0.0049 ± 0.010	-0.004 ± 0.0038	0.51 ± 0.20	0.25	6	175.52	6.57
10	-0.13 ± 0.26	0.88 ± 0.22	-0.011 ± 0.21		-0.0039 ± 0.0040	0.51 ± 0.20	0.28	6	175.74	6.79
